# Supplementary material for: Cellular Recovery and Body Composition Changes in Pediatric Celiac Disease After the Start of a Gluten-Free Diet: A Prospective Cohort Study
Source: J Clin Med. 2025 Jul 17;14(14):5061. doi: 10.3390/jcm14145061 (PMC12295783; doi:10.3390/jcm14145061)
Supplement: Supplementary file 1 [file jcm-14-05061-s001.zip]

Archive with 1 entries (1 files):
- jcm-3741951-supplementary.pdf
